# Supplementary material for: Exploring the relationship between maternal prenatal stress and brain structure in premature neonates
Source: PLoS One. 2021 Apr 21;16(4):e0250413. doi: 10.1371/journal.pone.0250413 (PMC8059832; doi:10.1371/journal.pone.0250413)
Supplement: S2 File — (ZIP) [file pone.0250413.s002.zip]

Archive with 4 entries (4 files):
- tstat_MaternalAnxiety.gz
- __MACOSX/._tstat_MaternalAnxiety.gz
- tstat_StressfulLifeEvents.gz
- __MACOSX/._tstat_StressfulLifeEvents.gz
