# Supplementary material for: Exploring the relationship between maternal prenatal stress and brain structure in premature neonates
Source: PLoS One. 2021 Apr 21;16(4):e0250413. doi: 10.1371/journal.pone.0250413 (PMC8059832; doi:10.1371/journal.pone.0250413)
Supplement: S1 Dataset — (CSV) [file pone.0250413.s003.csv]

ID	EventSum	STAI_TRSum	GA	PMA	IMD_SES	SEX	DAYS_TPN	FrontalGMbyTBV	TempGMbyTBV	ThalamusbyTBV	AmygdalabyTBV	HippocampusByTBV
1	0	27	31.86	41.57	22.3	2	0	0.147967852	0.087007834	0.022891598	0.002342935	0.003481149
2	0	42	32.14	42.14	8.46	1	0	0.164926563	0.082487443	0.023161381	0.00253859	0.003268945
3	44	37.89	31.57	42.86	27.39	1	0	0.15186006	0.091443133	0.025577673	0.002446768	0.004152315
4	143	48	32.43	43	13.79	2	0	0.163698165	0.098445347	0.024494187	0.002343027	0.004217449
5	96	36	27.86	42.57	35.06	1	8	0.180195163	0.094872077	0.024611943	0.002327353	0.003350524
6	0	37	32.57	43.14	32.04	1	0	0.170212052	0.094415618	0.020951224	0.002210648	0.00368115
7	37	23	28	42.29	15.15	2	12	0.153499241	0.094905893	0.026022134	0.002761296	0.004210453
8	0	33	32.43	42.86	21.43	1	0	0.195010289	0.100980277	0.024875517	0.002271209	0.004163242
9	60	27	30.71	42.86	3.76	1	0	0.157416107	0.097700725	0.022146444	0.003183515	0.003983712
10	97	64	31.43	42.29	9.52	1	8	0.160724974	0.091395094	0.023485658	0.002678782	0.003477784
11	119	51	31.86	42.86	22.1	1	3	0.158805983	0.093303243	0.025046846	0.002843833	0.004282245
12	122	28	29.71	42.43	23.81	2	6	0.171772154	0.090087214	0.026682805	0.002440973	0.00357013
13	44	58	29	42.71	32.8	2	26	0.191544081	0.096528185	0.024787105	0.002280575	0.003534083
14	44	23	28.71	40	32.8	1	0	0.159142363	0.086836325	0.025082633	0.002563954	0.004097264
15	97	29	26.29	42.57	8.82	1	8	0.174864962	0.095844547	0.024644327	0.002507825	0.003681972
16	38	56	32.57	39.29	5.23	1	0	0.146053544	0.081025648	0.023783648	0.002938151	0.004209826
17	165	41	28.57	43.14	10.45	2	0	0.181261521	0.092470843	0.024686898	0.002297393	0.00407392
18	23	44	27	41.86	15.99	2	7	0.161938158	0.090710498	0.023994546	0.002671825	0.003761307
19	86	39	26.14	43.71	2.59	1	12	0.183930173	0.090100214	0.025945595	0.002299393	0.003816838
20	62	46	31	41.43	5.42	1	0	0.169492456	0.093595619	0.020649139	0.002389063	0.003429122
21	112	59	25.57	43.29	10.96	1	24	0.15671815	0.097875755	0.024488063	0.0021838	0.003353107
22	25	34	31	40.14	12.55	1	0	0.148045126	0.084500202	0.025095031	0.002531369	0.00414396
23	25	45	28.29	41.29	7.18	1	20	0.146892612	0.090061828	0.025846139	0.002732229	0.003959241
24	44	28	30	42.29	4.82	1	5	0.172628146	0.089437957	0.026126363	0.002453622	0.003703546
25	23	37	32.71	39.57	17.36	2	0	0.153246261	0.080976849	0.023691069	0.002681751	0.003456566
26	198	54	32.14	42.57	22.19	2	15	0.16276842	0.089889674	0.023620044	0.002463637	0.003790673
27	91	45.26	31	42.86	37.31	1	20	0.177495785	0.095837471	0.023835227	0.002619572	0.003495761
28	44	48.42	32.86	43.57	18.19	1	7	0.191336316	0.091692267	0.025800367	0.002523465	0.003671843
29	73	50	31.86	43.14	17.15	1	20	0.182165598	0.098881061	0.023681608	0.00245804	0.003459837
30	0	32	32	43	4.82	1	0	0.162878332	0.092323681	0.022684059	0.002545296	0.003691869
31	50	41	28.14	42.71	5.76	2	12	0.156974482	0.082665079	0.027236035	0.002575058	0.003862587
32	58	35	30.57	41.43	17.92	2	0	0.156974482	0.082665079	0.027236035	0.002575058	0.003862587
33	73	47	26.14	43.43	22.58	2	30	0.194334899	0.086157069	0.025470623	0.002368102	0.003908427
34	0	48.88	27.86	42.14	33.91	2	1	0.20306388	0.104910746	0.022061107	0.002589713	0.003620655
35	107	35	30.43	42.71	10.93	2	5	0.179048023	0.092655629	0.025247641	0.002625177	0.004878454
36	122	38	31.43	42.86	27.6	1	1	0.166340741	0.094546557	0.024452667	0.002332877	0.003859764
37	25	53	32.86	43.57	32.28	2	0	0.187738107	0.086226338	0.02535565	0.002538062	0.00373129
38	69	29	32	42.14	13.79	2	0	0.171230733	0.090493264	0.023704948	0.002546782	0.003872683
39	44	40	28.86	41.71	26.86	1	9	0.167067347	0.098824399	0.026090111	0.002557196	0.003786496
40	25	34	26.14	43.71	6.13	2	10	0.174825322	0.09344175	0.026586442	0.002408777	0.003855269
41	25	53	30	41.57	30.58	2	0	0.173616019	0.0956645	0.023106189	0.002366549	0.003245444
42	58	41	29	38.86	12.35	1	5	0.143877001	0.080102837	0.023445739	0.003394517	0.004648326
43	25	36	31.43	40.14	14.23	1	4	0.151105864	0.08502459	0.024141595	0.002868808	0.003883219
44	40	36	29.43	43.43	17.71	1	12	0.183220145	0.090215395	0.024469433	0.002453291	0.003500701
45	69	32	32	38.57	26.56	2	0	0.14646054	0.080449808	0.023436262	0.002688758	0.003901917
46	35	29	29.57	42.29	22.55	1	5	0.171953896	0.093260299	0.027140399	0.002861168	0.004217666
47	25	27.76	26.14	43.71	16.27	2	10	0.17656703	0.098232276	0.02220302	0.002048172	0.003743391
48	0	41	29.57	44.57	24.58	1	6	0.1746011	0.096474846	0.023914033	0.002560357	0.00331209
49	25	41	30.29	40	11.43	1	0	0.155507782	0.087079903	0.025963892	0.002921806	0.004087162
50	25	27	32.57	41.43	59.16	2	0	0.161957496	0.087873846	0.025849288	0.002650173	0.003595509
51	35	58.94	31	42.14	18.46	1	0	0.162772905	0.092226816	0.021741612	0.002282983	0.003921024
52	0	34	31.29	43.29	43.23	2	17	0.157072003	0.087959288	0.024004548	0.002360832	0.003452806
53	0	31	30.29	43.14	13.26	2	6	0.176623636	0.090744613	0.025810046	0.002247966	0.003215423
54	0	26	29.57	43.14	45.13	1	4	0.186414124	0.091997569	0.021586892	0.002365986	0.003338565
55	58	47	28.14	43.43	39.83	2	7	0.167765674	0.095194002	0.02522332	0.002528158	0.003857782
56	25	36	29.29	42	47.46	2	7	0.164321022	0.093323542	0.020388721	0.002165458	0.003283529
57	37	34	32.14	40.71	12.19	1	0	0.155542102	0.087260498	0.024778003	0.002732747	0.003636798
58	50	28	29.57	43.43	38.63	1	5	0.158319906	0.099504748	0.024903026	0.002576389	0.004405459
59	0	39	32	39	24.2	1	0	0.155542139	0.090176508	0.021854331	0.002846017	0.0042335
60	44	49	26.43	42.43	13.55	1	19	0.18593814	0.100017497	0.026156488	0.002577956	0.004262938
61	93	26	32.86	40.57	37.1	2	0	0.159351358	0.087809127	0.024064359	0.002647756	0.003471878
62	50	46	26.86	41.57	34.49	1	6	0.171914678	0.090308816	0.01673427	0.002633948	0.00367984
63	0	33	31.29	43	15.51	2	0	0.175441437	0.096074474	0.022392446	0.002449278	0.003868424
64	103	47	30.14	40	16.06	1	0	0.164810395	0.095284734	0.023657784	0.002649004	0.003872717
65	25	57	31.43	41.71	29.91	1	0	0.165199124	0.094076302	0.026347042	0.002187239	0.004136552
66	0	55	27	44.43	12.8	2	5	0.181546072	0.092761936	0.022873992	0.002260412	0.003671942
67	97	32	32.57	44.29	11.11	1	1	0.189871308	0.0989211	0.02165943	0.002146853	0.003899386
68	0	36	32.86	42.43	14.22	2	8	0.166674799	0.098622955	0.02555859	0.002758785	0.00343581
69	103	48	28.14	41.29	26.04	1	13	0.161507377	0.091139614	0.023784014	0.00242085	0.003523764
70	25	36	29.86	41.29	43.33	1	17	0.154395024	0.087801976	0.027028392	0.002595784	0.003810678
71	270	34	31.86	40	19.66	2	6	0.173823508	0.082634115	0.024531297	0.002560043	0.003516393
72	54	44	32.14	44.57	22.47	1	21	0.193584281	0.101345145	0.023223138	0.0028249	0.003805018
73	107	41.05	31.86	40.71	34.84	1	0	0.147080097	0.086702037	0.022449143	0.002671501	0.003514011
74	138	48	32.86	39.86	27.17	2	0	0.174692137	0.092558031	0.022927826	0.002797872	0.004080844
75	163	51	26.57	42	18.51	2	59	0.170578897	0.096492426	0.02316153	0.002522794	0.004148031
76	0	41	30.29	41.57	3.79	1	4	0.156192093	0.087698567	0.024568224	0.002688322	0.003833313
77	44	37	32.14	42	17.44	2	0	0.162967155	0.091617078	0.026263999	0.002394156	0.003668227
78	0	31	32.29	43.29	1.85	1	0	0.155812791	0.090994616	0.022985837	0.002859943	0.003912985
79	53	35	29.43	42.14	33.94	1	7	0.162318075	0.085386933	0.025026052	0.002443548	0.003761945
80	0	27	27.43	39.14	20.51	2	8	0.160615889	0.088933545	0.027895351	0.002758236	0.004213156
81	138	28	32.71	41.57	12.65	1	0	0.167316004	0.101333469	0.019307389	0.002848511	0.004006292
82	44	53	31.29	39.71	3.97	1	12	0.153680403	0.081321772	0.024157269	0.0026282	0.003893801
83	94	26	26.14	42.43	15.12	2	31	0.17730063	0.095127352	0.028177453	0.002659708	0.004269311
84	0	39	32	39.71	23.5	1	0	0.147058659	0.089162625	0.022974139	0.002665967	0.003560916
85	0	53	30.71	41.14	10.77	1	6	0.152068201	0.088325173	0.022957979	0.002785965	0.003382402
86	97	33.68	30.57	44.14	3.62	2	11	0.179563918	0.08854964	0.024811166	0.002357168	0.003553664
87	0	46	31	44	14.94	1	5	0.17276017	0.090076134	0.023824151	0.002146784	0.003343585
88	104	43	25.57	42.71	47.6	2	22	0.164085178	0.093442177	0.026460337	0.00257788	0.004074868
89	0	34	30.14	39.14	17.06	2	6	0.142626768	0.082175851	0.024259961	0.002775469	0.003801501
90	62	33	29.29	40.86	33.22	2	14	0.152131991	0.082835284	0.024598366	0.002570183	0.003479457
91	0	27	31.71	41.29	6.63	2	0	0.158375732	0.088656641	0.02198813	0.002646907	0.003959301
92	105	38	32.29	39.29	40.92	1	30	0.144920352	0.076623298	0.025076511	0.002803458	0.003981228
93	44	48.42	30.29	43.14	11.56	2	0	0.170619444	0.084272486	0.024780148	0.002585887	0.003583325
94	73	55	32.57	44.86	30.71	2	8	0.171158372	0.087709267	0.025508313	0.002365084	0.00377511
95	29	30	28.86	42.57	14.87	2	4	0.161694006	0.095029393	0.024845335	0.002662708	0.004420228
96	53	29	32.71	42.57	8.16	2	0	0.169044469	0.090214216	0.022226996	0.002200066	0.003107329
97	0	33	31.86	44	16.52	2	0	0.18471902	0.089354977	0.025924332	0.002109882	0.003422034
98	44	36	30.71	41.86	18.49	2	0	0.168058459	0.082209893	0.02637436	0.002450044	0.00448164
99	50	35	31	42.43	20.81	1	0	0.176674889	0.093084028	0.024191789	0.002601049	0.003779649
100	0	46	31.71	42.14	22.68	1	0	0.164259828	0.090612299	0.023945993	0.002374926	0.00324337
101	179	43	25.86	41.86	27.41	2	13	0.179303437	0.093418727	0.024838965	0.002568805	0.004195858
102	0	25	30.43	42.71	36.55	1	0	0.174036959	0.096932292	0.022988898	0.002306627	0.003645262
103	103	36.19	26.57	44.29	11.42	2	7	0.166973786	0.095419064	0.023491603	0.002835644	0.00356894
104	50	34	28	42	22.24	2	29	0.163967612	0.092465503	0.023951917	0.002326738	0.003631041
105	25	32.63	32	44.86	35.41	2	6	0.190077368	0.104736753	0.025215187	0.002284036	0.004005133
106	77	22	32.29	42.14	31.97	2	0	0.201698128	0.098138912	0.024412031	0.002347952	0.004002905
107	88	25	32	44	30.43	1	0	0.165561202	0.091985804	0.02395774	0.002247508	0.00345489
108	141	23.15	29.71	41	16.97	2	9	0.154973763	0.089029395	0.02615425	0.002792597	0.003995697
109	29	49	32.29	43.71	4.72	1	19	0.181779359	0.096300357	0.02653694	0.002785657	0.004908449
110	102	31.57	30.14	38.71	17.87	1	9	0.131760092	0.085145929	0.025288171	0.00298117	0.004013952
111	54	31	30.57	43	8.43	1	9	0.18040166	0.092521239	0.022303508	0.002672972	0.004610158
112	19	36	27.14	43.14	7	2	14	0.17886575	0.090355405	0.025943864	0.002141207	0.003707658
113	25	29	30.71	40.43	7.96	1	0	0.165938173	0.091354088	0.022762853	0.002680193	0.003993154
114	0	31	25.43	42.71	8.37	1	11	0.156553984	0.083812081	0.023844759	0.002631404	0.003398377
115	0	22	29.57	42.86	7	2	10	0.162911926	0.091550399	0.019285832	0.002584618	0.00371687
116	0	26	32.29	41.14	7.24	1	0	0.175356393	0.083983052	0.02286491	0.002429262	0.003781449
117	108	40	27.71	44.71	7.39	2	20	0.177609348	0.096881299	0.024117024	0.002157044	0.003567769
118	107	40	32.57	38.29	36.78	1	0	0.136928203	0.082665067	0.020682634	0.002939878	0.003814238
119	25	38	27.29	42.71	4.4	1	19	0.173146623	0.09735803	0.024014103	0.002310791	0.003768937
120	44	38	32	44.57	16.03	1	0	0.190763387	0.092428751	0.023056353	0.002371222	0.003429176
121	182	35.78	28	43.43	19.26	2	14	0.170495024	0.092588863	0.026958092	0.002438462	0.003693003
122	77	52	24.29	43	10.08	1	24	0.176940289	0.101604666	0.025505133	0.002827374	0.004350676
123	96	57	32.43	43.43	5.66	2	0	0.16976103	0.093743469	0.019510079	0.002655515	0.003383361
124	44	22	27.29	40	46.76	2	11	0.156313364	0.085497405	0.024011984	0.002552234	0.003620952
125	25	32	32	44.43	8.59	2	0	0.176819662	0.09152598	0.02394638	0.002368382	0.0037628
126	69	41	32.29	38.86	5.01	1	6	0.130802744	0.081755334	0.024947213	0.003018859	0.004305071
127	25	52	25.43	43.14	7.86	1	14	0.151704837	0.092323746	0.026037048	0.002458408	0.003489936
128	184	67	32.14	43.14	39.02	2	0	0.188652231	0.096586653	0.026056855	0.002423126	0.003940055
129	94	30	23.57	43.29	15.87	1	40	0.160728154	0.093792739	0.023507809	0.002577037	0.004347826
130	166	29	29.86	41.71	9.17	1	2	0.165109676	0.091262792	0.024077631	0.002786937	0.003748222
131	44	58	28	43.14	35.14	2	10	0.198764548	0.100579766	0.026221375	0.002170625	0.004137462
132	46	28	27.71	41.14	6.84	1	12	0.160555723	0.092026661	0.02393676	0.002397456	0.003716776
133	75	29	31.29	42.57	20.59	1	14	0.167058821	0.089979714	0.026133875	0.00236714	0.003308316
134	86	32	25	44	3.96	1	17	0.189929621	0.116190058	0.024315884	0.002547294	0.004505059
135	94	30	31.29	39.14	19.3	2	0	0.155943874	0.080900075	0.027588347	0.002707972	0.004033701
136	166	47	30.57	42.14	28.4	1	15	0.155850545	0.093015848	0.02662022	0.002528879	0.004105242
137	97	42	30.86	42.43	5.52	2	4	0.16851665	0.092069866	0.024872657	0.002674836	0.003659583
138	137	45	31	40.71	5.55	1	0	0.159104143	0.092648769	0.023797231	0.002821936	0.004160916
139	97	34	29.29	38.29	26.88	1	9	0.16864289	0.081413476	0.025647864	0.002512642	0.003305725
140	53	39	25.43	44.71	36.58	1	43	0.173299778	0.103400516	0.025642677	0.002084	0.003849717
141	106	25	30.57	43.86	40.32	1	0	0.186788131	0.097191765	0.022542036	0.002241615	0.003633904
142	57	35	29.14	44.86	28.85	2	11	0.171232345	0.10359467	0.024393004	0.002460075	0.004136464
143	79	25	31.29	38.29	24.13	1	1	0.153210945	0.085148793	0.022780129	0.002911105	0.003866247
144	61	60	29.29	44.57	44.41	2	0	0.173551537	0.092181885	0.025401998	0.002187423	0.003916965
145	94	37	32.71	42.14	34.49	2	0	0.177831052	0.094058086	0.022996573	0.002540813	0.003440068
146	53	32	32.57	42.71	26.88	2	0	0.181608963	0.104955061	0.022594999	0.002463291	0.004494082
147	94	33	25	41.14	53.6	2	13	0.145321662	0.088156483	0.024184757	0.002539688	0.003583091
148	25	45.26	29	44.14	13.24	2	8	0.166787988	0.100281504	0.022440875	0.002425469	0.004047149
149	78	47	27.86	44.14	38.79	2	4	0.174565224	0.088748203	0.025083718	0.002612497	0.004090014
150	25	42	29.71	40.86	29.59	2	6	0.169355353	0.086919873	0.027273537	0.002591996	0.003869527
151	25	35	31	43.14	13.21	1	0	0.172639178	0.094453186	0.022922037	0.00243531	0.003337462
152	69	42	32.71	42.57	11.62	2	0	0.162886563	0.091377376	0.023465621	0.002405524	0.003628182
153	38	41	31.43	39	12.11	1	1	0.137027959	0.078301692	0.026425935	0.002957119	0.004074893
154	25	41	31.29	40.14	16.25	2	0	0.170211534	0.092282656	0.022217573	0.002798698	0.00425616
155	191	45	31	41	29.66	1	10	0.170260235	0.089466963	0.023695901	0.002561028	0.004217933
156	44	32.63	31.29	43.71	20.2	1	0	0.169049503	0.092065277	0.021711607	0.0027425	0.003298193
157	88	27	28.29	43.86	28.47	1	10	0.164150033	0.103595996	0.022347192	0.002616931	0.004014304
158	0	39	31.29	38.57	17.29	1	0	0.151050171	0.088690416	0.02438418	0.002722103	0.003958844
159	128	45	32.71	42.43	21.33	2	0	0.193910111	0.093812	0.026467082	0.00245128	0.003984383
160	54	39	32.43	44	16.53	2	8	0.194338339	0.104278694	0.023860171	0.002334106	0.004043778
161	96	33	28.57	40.29	24.74	1	5	0.165114683	0.081940045	0.020388128	0.00234183	0.003419551
162	107	33	31	41	28.59	1	0	0.153106624	0.089401501	0.023890151	0.002739545	0.003702087
163	75	53	29.29	40.71	10.79	1	14	0.160583694	0.091472955	0.022841137	0.00285194	0.004028586
164	198	40	31.57	40.14	27.21	1	0	0.146845101	0.086168595	0.022756648	0.002754797	0.004025746
165	33	25.26	28.14	43.86	22.96	2	10	0.18545001	0.098853482	0.02543573	0.002625509	0.004043639
166	69	32	27.71	44.14	27.71	1	32	0.181593861	0.104002812	0.0234661	0.002713352	0.003892972
167	186	32	31.29	40.86	19.67	1	4	0.178249426	0.087546239	0.023603301	0.002593325	0.004001482
168	35	34.73	27	44.57	16.99	1	7	0.18503421	0.101222637	0.025678741	0.002518189	0.004219621
169	130	37	32.29	40.57	30.88	2	0	0.161805493	0.090705495	0.022693071	0.002436305	0.003319534
170	50	38	31.57	44	40.87	2	10	0.208111772	0.099620309	0.02222492	0.002229545	0.003742031
171	94	57	30.29	42	20.43	1	0	0.167675134	0.094221523	0.024956981	0.002683977	0.004009751
172	53	40	29.57	40.71	14.68	2	6	0.170052033	0.091614963	0.021566322	0.002646188	0.00353108
173	0	21	30.86	42.71	20.59	2	9	0.189407616	0.093072262	0.0244559	0.002248621	0.003691024
174	44	40	29.57	40	21.09	2	6	0.169070117	0.08418817	0.02438444	0.002644175	0.003713189
175	91	45	27.86	44.43	11.69	2	12	0.19539023	0.093299873	0.027730846	0.002202179	0.00393637
176	50	36	27.86	43.71	60.58	2	15	0.197473172	0.101732978	0.025768187	0.002813511	0.003849172
177	53	28	27.29	44.57	10.21	2	25	0.177610025	0.093723061	0.027160186	0.002748729	0.00360327
178	113	44	27	42.71	12.79	1	6	0.183933548	0.095041807	0.023944454	0.002626833	0.003938467
179	94	43	31.29	42.86	9.57	1	0	0.172012913	0.09615639	0.026488597	0.002703449	0.003809223
180	25	34	32.43	44.71	6.63	2	0	0.173615768	0.103783922	0.025939461	0.002203374	0.003702711
181	50	22	30.14	41.71	36.87	2	8	0.188457352	0.091235008	0.024814515	0.002573339	0.004054292
182	29	37	26.29	41.14	1.73	2	9	0.153463355	0.089045031	0.024433841	0.00230546	0.003536683
183	44	40	28.86	43.14	3.94	1	4	0.170913691	0.103934664	0.023949181	0.002791217	0.004147823
184	58	55	30.71	40.29	22.66	2	24	0.139169841	0.081748928	0.024986643	0.002673686	0.003438254
185	79	63	30.29	43.29	40.83	2	8	0.172228854	0.103638827	0.022509214	0.002200482	0.003427283
186	53	42	31.29	43.57	10.84	1	5	0.205886346	0.096257404	0.025351462	0.002193892	0.003396529
187	76	30	27	42.43	3.13	1	6	0.168731751	0.092429827	0.024825637	0.002457742	0.004280704
188	132	27	30.57	43.43	12.38	2	11	0.173919408	0.097151038	0.027130274	0.002389736	0.003925533
189	50	35	28	43.57	2.87	1	6	0.174370782	0.094793352	0.026021631	0.002419271	0.003981957
190	97	35	31.29	43	12.21	1	11	0.161838798	0.087887979	0.021969812	0.002194537	0.003217606
191	147	23	32.29	41	19.22	1	6	0.16605687	0.084571744	0.024314377	0.002627641	0.003961038
192	133	58.94	25.57	44.29	55.98	2	32	0.202942338	0.096631434	0.023208964	0.002471397	0.003772235
193	264	45	27.29	41	9.81	2	8	0.178870271	0.091179386	0.022898196	0.002462106	0.003753235
194	255	38	30.43	37.86	7.46	2	0	0.156389879	0.0831503	0.023695808	0.00239292	0.003680282
195	154	47	32	42.29	23.83	2	0	0.172023663	0.090961324	0.027000175	0.003092864	0.004928894
196	38	32.22	32.29	42.57	30.34	2	0	0.16220626	0.094580329	0.023591602	0.002447129	0.003280832
197	19	23.32	28.29	44.43	16.94	2	10	0.206010033	0.100995918	0.023256543	0.00283626	0.003434089
198	90	47.76	30.71	41.71	27.09	2	4	0.150259562	0.096369519	0.02273416	0.002355026	0.004048694
199	19	45	30.29	41.86	19.65	1	6	0.167074482	0.096044171	0.023509136	0.002639734	0.004116633
200	100	28	28	39	8.55	2	3	0.147640441	0.077853826	0.024951483	0.003052773	0.004584963
201	95	29	28.29	43.14	28.45	2	12	0.172538182	0.096956084	0.023235732	0.002457714	0.003660739
202	192	29	27.57	43.86	36.29	2	8	0.182843135	0.090936882	0.025260244	0.002367952	0.003676501
203	173	30	32.71	41.29	6.49	2	0	0.14384658	0.086759461	0.024218136	0.002328483	0.003618251
204	128	64	26.29	41.71	27.51	1	7	0.163694495	0.095006995	0.023706046	0.002324692	0.003269942
205	58	20	31.43	42.14	16.81	1	0	0.18096809	0.100104318	0.024162256	0.002468825	0.003476545
206	23	33.68	32.71	41.57	19.92	1	10	0.157975673	0.093217732	0.024836258	0.002887131	0.004245144
207	53	29	29.29	41.29	13.4	1	7	0.171862252	0.089291233	0.024132212	0.00289791	0.00378753
208	82	40	27.86	44.57	18.38	1	15	0.176118837	0.097344035	0.025669768	0.002211443	0.00370736
209	178	35	24	44.29	12.62	2	16	0.178878739	0.106116964	0.024237432	0.002407115	0.004374773
210	53	41	30.86	41.14	7.47	1	8	0.165718688	0.090459752	0.025425207	0.002782523	0.004169821
211	63	30	28.29	44	3.2	2	7	0.153657088	0.092970545	0.025407759	0.002575331	0.004444348
212	53	48	27.29	41.14	10.6	1	21	0.158407031	0.086852	0.021972083	0.002494935	0.004100758
213	183	40	29.43	42.86	7.85	1	7	0.154434306	0.088116333	0.021734016	0.002581167	0.003636431
214	86	33	29.57	43.43	15.9	1	21	0.179830332	0.09061793	0.023507776	0.002459231	0.003853883
215	44	26	27.29	42.86	13.35	2	12	0.173155001	0.099899863	0.024798981	0.002599944	0.003469385
216	25	26	32	42.29	22.23	2	1	0.169655757	0.086422679	0.024569301	0.002622332	0.003596876
217	69	33	31.57	42.57	18.37	1	0	0.17836667	0.101264522	0.022993608	0.002461593	0.004198277
218	167	29	31.29	41.57	22.92	1	0	0.194258382	0.089816134	0.024955445	0.002433642	0.003997402
219	147	33	30.71	43.57	9.57	2	6	0.162365598	0.093459355	0.023328086	0.002404802	0.003769282
220	50	34	29.86	41.14	8.27	2	23	0.151052723	0.083905187	0.025488361	0.002659909	0.003984243
221	113	33	31.14	42.14	14.35	1	6	0.166311344	0.095009654	0.022488513	0.002739147	0.004290715
